# Supplementary material for: Complete mitochondrial genomes of three fairy shrimps from snowmelt pools in Japan
Source: BMC Zool. 2022 Feb 9;7:11. doi: 10.1186/s40850-022-00111-2 (PMC10127424; doi:10.1186/s40850-022-00111-2)
Supplement: Supplementary file 1 — Additional file 1 : Table S1. Summary of sequencing statistics. [file 40850_2022_111_MOESM1_ESM.xlsx]

## Sheet: Sheet1
Table S1. Summary of sequencing statistics.
		Raw data			Data corrected by Pollux						Data assembled by Ray
Species	Sample ID	Number of sequences	Total length		Number of sequences	Number of sequences (%)	Total length	Total length (%)	K-mer		Number of sequences	Total length	N50
E. hatanakai	Eh1	34486271	6280420063		30457171	0.883	5678423028	0.904	21		325314	120632336	546
	Eh6	29781196	5459870732		26847126	0.901	5034095702	0.922	21		329762	120773892	475
E. uchidai	Eu17	36078393	6571078337		31737670	0.88	5927607984	0.902	23		366024	139890793	572
	Eu36	41936072	7823609536		38499183	0.918	7328987527	0.937	27		404701	165164434	562
E. asanumai	Ea3	28776502	5016753293		26161474	0.909	4639474822	0.925	31		491652	167845760	527
	Ea4	29104508	4806828391		26508939	0.911	4443437021	0.924	25		403294	141202498	454
Fastq data were divided into three or four parts as specified below. Then, the data were corrected by the Pollux program and then were merged into one file.
Eh1 (9,000,000, 9,000,000, 9,000,000, 7,486,271), Eh6 (10,000,000, 10,000,000, 9,781,196), Eu17 (10,000,000, 10,000,000, 10,000,000, 6,078,393), Eu36 (10,500,000, 10,500,000, 10,500,000, 10,436,072), Ea3 (10,000,000, 10,000,000, 8,776,502), Ea4 (10,000,000, 10,000,000, 9,104,508).
