# Supplementary material for: Complete mitochondrial genomes of three fairy shrimps from snowmelt pools in Japan
Source: BMC Zool. 2022 Feb 9;7:11. doi: 10.1186/s40850-022-00111-2 (PMC10127424; doi:10.1186/s40850-022-00111-2)
Supplement: Supplementary file 4 — Additional file 4 : Table S2. Annotation of mitochondrial genes in three Eubranchipus species. [file 40850_2022_111_MOESM4_ESM.xlsx]

## Sheet: Sheet1
Table S2. Annotation of mitochondrial genes in three Eubranchipus species.
		E. hatanakai												E. uchidai												E. asanumai
		Eh1						Eh6						Eu17						Eu36						Ea3						Ea4
Gene	Plus/Minus	Start	End	Length	Start	Stop		Start	End	Length	Start	Stop		Start	End	Length	Start	Stop		Start	End	Length	Start	Stop		Start	End	Length	Start	Stop		Start	End	Length	Start	Stop
COX1	Plus	1	1534	1534	TTG	T--		1	1534	1534	TTG	T--		1	1534	1534	TTG	T--		1	1534	1534	TTG	T--		1	1534	1534	TTG	T--		1	1534	1534	TTG	T--
trnL2(tta)	Plus	1535	1599	65				1535	1599	65				1535	1600	66				1535	1600	66				1535	1600	66				1535	1600	66
COX2	Plus	1601	2282	682	ATG	T--		1601	2282	682	ATG	T--		1602	2283	682	ATG	T--		1602	2283	682	ATG	T--		1602	2283	682	ATG	T--		1602	2283	682	ATG	T--
trnK(aaa)	Plus	2283	2347	65				2283	2347	65				2284	2348	65				2284	2348	65				2284	2348	65				2284	2348	65
trnD(gac)	Plus	2349	2411	63				2349	2411	63				2350	2411	62				2350	2411	62				2350	2411	62				2350	2411	62
ATP8	Plus	2412	2570	159	ATA	TAA		2412	2570	159	ATA	TAA		2412	2570	159	ATC	TAA		2412	2570	159	ATC	TAA		2412	2570	159	ATA	TAA		2412	2570	159	ATA	TAA
ATP6	Plus	2564	3223	660	ATG	TAA		2564	3223	660	ATG	TAA		2564	3223	660	ATG	TAA		2564	3223	660	ATG	TAA		2564	3223	660	ATG	TAA		2564	3223	660	ATG	TAA
COX3	Plus	3223	4007	785	ATG	TA-		3223	4007	785	ATG	TA-		3223	4007	785	ATG	TA-		3223	4007	785	ATG	TA-		3223	4007	785	ATG	TA-		3223	4007	785	ATG	TA-
trnG(gga)	Plus	4008	4068	61				4008	4068	61				4008	4068	61				4008	4068	61				4008	4068	61				4008	4068	61
ND3	Plus	4069	4414	346	ATT	T--		4069	4414	346	ATT	T--		4069	4414	346	ATT	T--		4069	4414	346	ATT	T--		4069	4414	346	ATT	T--		4069	4414	346	ATT	T--
trnA(gca)	Plus	4415	4476	62				4415	4476	62				4415	4476	62				4415	4476	62				4415	4476	62				4415	4476	62
trnR(cga)	Plus	4477	4538	62				4477	4538	62				4477	4538	62				4477	4538	62				4477	4538	62				4477	4538	62
trnN(aac)	Plus	4538	4601	64				4538	4601	64				4538	4601	64				4538	4601	64				4538	4601	64				4538	4601	64
trnS1(aga)	Plus	4602	4668	67				4602	4668	67				4602	4668	67				4602	4668	67				4602	4668	67				4602	4668	67
trnE(gaa)	Plus	4668	4730	63				4668	4730	63				4668	4731	64				4668	4731	64				4668	4731	64				4668	4731	64
trnF(ttc)	Minus	4875	4937	63				4875	4937	63				4883	4945	63				4883	4945	63				4885	4947	63				4885	4947	63
ND5	Minus	4937	6565	1629	TTG	TAG		4937	6565	1629	TTG	TAG		4945	6573	1629	TTG	TAG		4945	6573	1629	TTG	TAG		4947	6575	1629	TTG	TAG		4947	6575	1629	TTG	TAG
trnH(cac)	Minus	6566	6627	62				6566	6627	62				6574	6635	62				6574	6635	62				6576	6637	62				6576	6637	62
ND4	Minus	6628	7822	1195	ATG	T--		6628	7822	1195	ATG	T--		6636	7830	1195	ATG	T--		6636	7830	1195	ATG	T--		6638	7832	1195	ATG	T--		6638	7832	1195	ATG	T--
ND4L	Minus	7815	8078	264	ATT	TAG		7815	8078	264	ATT	TAG		7823	8086	264	ATT	TAG		7823	8086	264	ATT	TAG		7825	8088	264	ATT	TAG		7825	8088	264	ATT	TAG
trnT(aca)	Plus	8081	8142	62				8081	8142	62				8089	8149	61				8089	8149	61				8091	8151	61				8091	8151	61
trnP(cca)	Minus	8143	8205	63				8143	8205	63				8150	8213	64				8150	8213	64				8152	8215	64				8152	8215	64
ND6	Plus	8211	8660	450	ATA	TAA		8211	8660	450	ATA	TAA		8219	8668	450	ATA	TAA		8219	8668	450	ATA	TAA		8221	8670	450	ATA	TAA		8221	8670	450	ATA	TAA
CYTB	Plus	8660	9791	1132	ATG	T--		8660	9791	1132	ATG	T--		8668	9799	1132	ATG	T--		8668	9799	1132	ATG	T--		8670	9801	1132	ATG	T--		8670	9801	1132	ATG	T--
trnS2(tca)	Plus	9792	9858	67				9792	9858	67				9800	9866	67				9800	9866	67				9802	9868	67				9802	9868	67
ND1	Minus	9962	10858	897	ATA	TAA		9962	10858	897	ATA	TAA		9971	10867	897	ATA	TAA		9971	10867	897	ATA	TAA		9973	10869	897	ATA	TAA		9973	10869	897	ATA	TAA
trnL1(cta)	Minus	10872	10934	63				10872	10934	63				10881	10943	63				10881	10943	63				10883	10945	63				10883	10945	63
16S	Minus	10934	12111	1178				10934	12111	1178				10943	12119	1177				10943	12119	1177				10945	12121	1177				10945	12121	1177
trnV(gta)	Minus	12113	12173	61				12113	12173	61				12121	12181	61				12121	12181	61				12123	12183	61				12123	12183	61
12S	Minus	12174	12933	760				12174	12933	760				12182	12946	765				12182	12946	765				12184	12950	767				12184	12950	767
trnM(atg)	Plus	15715	15779	65				15715	15779	65				14509	14573	65				14509	14573	65				16216	16280	65				16216	16280	65
ND2	Plus	15799	16681	883	ATA	T--		15799	16681	883	ATA	T--		14596	15478	883	ATA	T--		14596	15478	883	ATA	T--		16303	17185	883	ATA	T--		16303	17185	883	ATA	T--
trnW(tga)	Plus	16682	16745	64				16682	16745	64				15479	15542	64				15479	15542	64				17186	17249	64				17186	17249	64
trnI(atc)	Minus	16745	16805	61				16745	16805	61				15542	15602	61				15542	15602	61				17249	17310	62				17249	17310	62
trnQ(caa)	Minus	16815	16881	67				16815	16881	67				15604	15670	67				15604	15670	67				17312	17378	67				17312	17378	67
trnC(tgc)	Minus	16882	16941	60				16882	16941	60				15671	15730	60				15671	15730	60				17379	17438	60				17379	17438	60
trnY(tac)	Minus	16942	17005	64				16942	17005	64				15731	15794	64				15731	15794	64				17439	17502	64				17439	17502	64
