# Supplementary material for: Complete mitochondrial genomes of three fairy shrimps from snowmelt pools in Japan
Source: BMC Zool. 2022 Feb 9;7:11. doi: 10.1186/s40850-022-00111-2 (PMC10127424; doi:10.1186/s40850-022-00111-2)
Supplement: Supplementary file 5 — Additional file 5 : Table S3. Genetic distance among Eubranchipus species. [file 40850_2022_111_MOESM5_ESM.xlsx]

## Sheet: Sheet1
Table S3. Genetic distance among Eubranchipus species.
	Average genetic distance (K2P)
Gene	E. hatanakai vs E. uchidai	E. hatanakai vs E. asanumai	E. uchidai vs E. asanumai	E. hatanakai vs E. grubii	E. uchidai vs E. grubii	E. asanumai vs E. grubii
COX1	0.16974	0.171963	0.0540093	0.220929	0.217309	0.213072
trnL2(tta)	0.0647853	0.0647853	0	0.116914	0.0812589	0.0812589
COX2	0.174268	0.173511	0.0324304	0.225339	0.207048	0.212643
trnK(aaa)	0.065668	0.065668	0	0.159406	0.159406	0.159406
trnD(gac)	0.085748	0.085748	0	0.168433	0.185682	0.185682
ATP8	0.340422	0.331041	0.0527101	0.639329	0.534014	0.568859
ATP6	0.208307	0.189686	0.0437422	0.322784	0.327459	0.322633
COX3	0.175792	0.169235	0.0328269	0.224357	0.227072	0.231345
trnG(gga)	0.109527	0.109527	0	0.109527	0.070291	0.070291
ND3	0.260575	0.259842	0.0389481	0.315292	0.323126	0.2893
trnA(gca)	0.128171	0.14945	0.0166682	0.212487	0.126482	0.10648
trnR(cga)	0.0675642	0.0675642	0	0.142093	0.122483	0.122483
trnN(aac)	0.069279	0.0510952	0.0166682	0.236882	0.147319	0.169061
trnS1(aga)	0.218363	0.218363	0	0.225993	0.134836	0.134836
trnE(gaa)	0.104618	0.104618	0.0163949	0.105852	0.143103	0.143103
trnF(ttc)	0.0669567	0.0669567	0.0327986	0.104011	0.105655	0.0679008
ND5	0.22675	0.237158	0.0410636	0.323604	0.329709	0.335645
trnH(cac)	0.0333457	0.0333457	0	0.103867	0.103867	0.103867
ND4	0.267596	0.256071	0.0448513	0.347991	0.326626	0.332771
ND4L	0.241858	0.238827	0.0510296	0.316457	0.311108	0.290177
trnT(aca)	0.070291	0.070291	0	0.070291	0.109527	0.109527
trnP(cca)	0.0669567	0.0589712	0.0242628	0.101851	0.120966	0.149606
ND6	0.323343	0.299901	0.0608822	0.367452	0.397676	0.362574
CYTB	0.156709	0.166316	0.0422171	0.246757	0.231021	0.23419
trnS2(tca)	0.136433	0.153911	0.0150953	0.241088	0.153911	0.136433
ND1	0.223514	0.213717	0.0481994	0.282961	0.284938	0.298237
trnL1(cta)	0.0500417	0.0327986	0.0161304	0.0864214	0.146494	0.125657
16S	0.116231	0.112642	0.034951	0.224526	0.207485	0.210409
trnV(gta)	0.0517703	0.0517703	0.070291	0.244978	0.171676	0.171676
12S	0.155648	0.152354	0.0248997	0.206671	0.225261	0.222588
trnM(atg)	0.0823309	0.0478345	0.0476351	0.0647853	0.0643033	0.0643033
ND2	0.3226	0.300354	0.0641564	0.437943	0.364972	0.355798
trnW(tga)	0.121466	0.0837121	0.0322693	0.0849495	0.184047	0.141469
trnI(atc)	0.0344964	0.0344964	0	0.0526803	0.0526803	0.0526803
trnQ(caa)	0.0627504	0.0797011	0.0469094	0.150179	0.151823	0.192662
trnC(tgc)	0.132852	0.132852	0	0.198862	0.223867	0.223867
trnY(tac)	0.119954	0.102233	0.04861	0.20072	0.158141	0.101084
All	0.192391	0.188969	0.0410676	0.268981	0.260399	0.259548
