# Supplementary material for: Complete mitochondrial genomes of three fairy shrimps from snowmelt pools in Japan
Source: BMC Zool. 2022 Feb 9;7:11. doi: 10.1186/s40850-022-00111-2 (PMC10127424; doi:10.1186/s40850-022-00111-2)
Supplement: Supplementary file 6 — Additional file 6 : Table S4. Selected nucleoitde substitution models. [file 40850_2022_111_MOESM6_ESM.xlsx]

## Sheet: Sheet1
Table S4. Selected nucleoitde substitution models.
Gene	Codon position	Sites	AIC	AICc	BIC		AIC (mrbayes)	AICc (mrbayes)	BIC (mrbayes)
COX1	1	1-1524	GTR+I+G4	GTR+I+G4	TIM3+I+G4		GTR+I+G4	GTR+I+G4	SYM+I+G4
	2		TVM+I+G4	TVM+I+G4	TPM1uf+I		GTR+I+G4	GTR+I+G4	GTR+I
	3		TPM3uf+G4	TPM3uf+G4	TPM3uf+G4		GTR+G4	GTR+G4	HKY+G4
COX2	1	1525-2190	GTR+I+G4	GTR+I+G4	TrNef+I+G4		GTR+I+G4	GTR+I+G4	SYM+I+G4
	2		GTR+I+G4	GTR+I+G4	TIM3+G4		GTR+I+G4	GTR+I+G4	GTR+G4
	3		TrN+G4	TrN+G4	HKY+G4		GTR+G4	GTR+G4	HKY+G4
ATP8	1	2191-2307	TrN+I	TrN+I	TrN+I		GTR+I	GTR+I	HKY+I+G4
	2		GTR+I+G4	GTR+I+G4	TIM3+I		GTR+I+G4	GTR+I+G4	GTR+I
	3		TrN+I	TrN+I	TrN+I		GTR+I	GTR+I	HKY+G4
ATP6	1	2308-2958	TPM3uf+I+G4	TPM3uf+I+G4	TPM3uf+I+G4		GTR+I+G4	GTR+I+G4	HKY+I+G4
	2		GTR+G4	GTR+G4	GTR+G4		GTR+G4	GTR+G4	GTR+G4
	3		TrN+I+G4	TrN+I+G4	TrN+I+G4		GTR+I+G4	GTR+I+G4	HKY+G4
COX3	1	2959-3720	GTR+I+G4	GTR+I+G4	TIM2+I+G4		GTR+I+G4	GTR+I+G4	HKY+I+G4
	2		TVM+I+G4	TVM+I+G4	TPM1uf+G4		GTR+I+G4	GTR+I+G4	GTR+G4
	3		TIM2+G4	TIM2+G4	HKY+G4		GTR+G4	GTR+G4	HKY+G4
ND3	1	3721-4044	TIM3+I+G4	TIM3+I+G4	TPM3uf+I+G4		GTR+I+G4	GTR+I+G4	HKY+I+G4
	2		TVM+I+G4	TVM+I+G4	F81+I+G4		GTR+I+G4	GTR+I+G4	F81+I+G4
	3		TIM3+I+G4	TIM3+I+G4	HKY+G4		GTR+I+G4	GTR+I+G4	HKY+G4
ND5	1	4045-5604	TIM2+I+G4	TIM2+I+G4	TIM2+I+G4		GTR+I+G4	GTR+I+G4	GTR+I+G4
	2		GTR+G4	GTR+G4	TVM+G4		GTR+G4	GTR+G4	GTR+G4
	3		TrN+G4	TrN+G4	TrN+G4		GTR+G4	GTR+G4	HKY+G4
ND4	1	5605-6705	GTR+I+G4	GTR+I+G4	TPM3uf+I+G4		GTR+I+G4	GTR+I+G4	HKY+I+G4
	2		GTR+I+G4	GTR+I+G4	TVM+I+G4		GTR+I+G4	GTR+I+G4	GTR+I+G4
	3		TrN+G4	TrN+G4	HKY+G4		GTR+G4	GTR+G4	HKY+G4
ND4L	1	6706-6939	TPM3uf+I+G4	TPM3uf+I+G4	HKY+G4		HKY+I+G4	HKY+I+G4	HKY+G4
	2		TVM+G4	TVM+G4	TVM+G4		GTR+G4	GTR+G4	F81+G4
	3		TIM3+G4	TIM3+G4	HKY+G4		HKY+G4	HKY+G4	HKY+G4
ND6	1	6940-7359	HKY+I+G4	HKY+I+G4	HKY+G4		HKY+I+G4	HKY+I+G4	HKY+G4
	2		GTR+I+G4	GTR+I+G4	GTR+G4		GTR+I+G4	GTR+I+G4	GTR+G4
	3		TIM2+G4	TIM2+G4	HKY+G4		GTR+G4	GTR+G4	HKY+G4
CYTB	1	7360-8481	TIM2+I+G4	TIM2+I+G4	TIM2+I+G4		GTR+I+G4	GTR+I+G4	SYM+I+G4
	2		TVM+I+G4	TVM+I+G4	TVM+I+G4		GTR+I+G4	GTR+I+G4	GTR+I+G4
	3		TrN+I+G4	TrN+I+G4	HKY+I+G4		HKY+I+G4	HKY+I+G4	HKY+I+G4
ND1	1	8482-9360	TVM+I+G4	TVM+I+G4	HKY+I+G4		GTR+I+G4	GTR+I+G4	HKY+I+G4
	2		TVM+I+G4	TVM+I+G4	TVM+G4		GTR+I+G4	GTR+I+G4	GTR+G4
	3		TIM1+G4	TIM1+G4	TrN+G4		GTR+G4	GTR+G4	HKY+G4
ND2	1	9361-10218	GTR+I+G4	GTR+I+G4	TrN+I+G4		GTR+I+G4	GTR+I+G4	HKY+I+G4
	2		GTR+G4	GTR+G4	GTR+G4		GTR+G4	GTR+G4	GTR+G4
	3		TPM1uf+G4	TPM1uf+G4	HKY+G4		HKY+G4	HKY+G4	HKY+G4
