# Supplementary material for: Complete mitochondrial genomes of three fairy shrimps from snowmelt pools in Japan
Source: BMC Zool. 2022 Feb 9;7:11. doi: 10.1186/s40850-022-00111-2 (PMC10127424; doi:10.1186/s40850-022-00111-2)
Supplement: Supplementary file 10 — Additional file 10 : Table S5. Pair-wise nucleotide difference per site in % for COX1 data. Compared sites were 487 bp. [file 40850_2022_111_MOESM10_ESM.xls]

## Sheet: Sheet1
Table S5. Pair-wise nucleotide difference per site in % for COX1 data. Compared sites were 487 bp.
		1	2	3	4	5	6	7	8	9	10	11	12	13	14	15
1	Artemiopsis stefanssoni (AF209062.1)
2	Chirocephalus diaphanus (JX990349.1)	19.9179
3	Chirocephalus kerkyrensis (JN246510.1)	18.4805	10.2669
4	Chirocephalus marchesonii (JN246530.1)	19.7125	15.4004	12.731
5	Chirocephalus ruffoi (AY188999.1)	19.5072	8.62423	11.2936	15.8111
6	Chirocephalus salinus (AY189000.1)	23.4086	12.731	14.1684	19.7125	7.18686
7	Chirocephalus sibyllae (AY189001.1)	20.9446	11.9097	11.9097	16.4271	10.883	13.963
8	Eubranchipus bundyi (JN233927.1)	18.4805	15.8111	14.3737	18.2752	17.0431	19.5072	16.2218
9	Eubranchipus intricatus (EU169880.1)	19.3018	15.1951	14.9897	17.8645	16.6324	19.5072	17.2485	7.80287
10	Eubranchipus vernalis (EU169885.1)	18.6858	16.4271	14.1684	18.4805	17.4538	19.9179	17.8645	10.883	10.6776
11	Eubranchipus sp. (AF209061.1)	18.6858	16.4271	14.9897	18.8912	17.2485	19.3018	16.4271	0.616016	8.41889	11.499
12	Eubranchipus uchidai haplotype A (LC314408.1)	24.0246	21.3552	20.9446	23.8193	21.1499	25.2567	22.7926	19.7125	21.7659	19.5072	20.1232
13	Eubranchipus uchidai haplotype B (LC314410.1)	24.23	22.3819	22.1766	24.4353	22.1766	25.462	24.0246	21.1499	22.7926	20.3285	21.1499	2.46407
14	Eubranchipus asanumai (LC314404.2)	22.7926	21.7659	21.5606	23.4086	22.9979	26.4887	22.1766	20.9446	21.9713	20.5339	21.3552	5.54415	5.95483
15	Eubranchipus hatanakai (LC314402.1)	21.3552	20.1232	18.8912	20.5339	22.3819	26.2834	21.1499	20.1232	19.9179	19.0965	20.5339	14.9897	15.1951	13.347
16	Eubranchipus khankanus (LC314406.1)	23.614	22.7926	20.1232	21.9713	21.5606	25.6674	22.5873	22.5873	23.4086	21.1499	22.9979	9.85626	10.6776	10.4723	15.6057
	Note:
	among Chirocephalus species
	among North American Eubranchipus species
	among Far Eastern Eubranchipus species
