# Supplementary material for: Complete mitochondrial genomes of three fairy shrimps from snowmelt pools in Japan
Source: BMC Zool. 2022 Feb 9;7:11. doi: 10.1186/s40850-022-00111-2 (PMC10127424; doi:10.1186/s40850-022-00111-2)
Supplement: Supplementary file 11 — Additional file 11 : Table S6. Pair-wise nucleotide difference per site in % for 16S rRNA data. Compared sites were 399 bp. [file 40850_2022_111_MOESM11_ESM.xls]

## Sheet: Sheet1
Table S6. Pair-wise nucleotide difference per site in % for 16S rRNA data. Compared sites were 399 bp.
		1	2	3	4	5	6	7	8	9	10	11
1	Artemiopsis stefanssoni (AF209053.1)
2	Chirocephalus kerkyrensis (JN246482.1)	10.2757
3	Chirocephalus marchesonii (JN246502.1)	11.7794	6.26566
4	Chirocephalus sp. (KF790572.1)	8.77193	7.5188	9.27318
5	Eubranchipus grubii (DQ470610.1)	14.2857	11.0276	11.7794	13.2832
6	Eubranchipus sp. (KF790573.1)	13.0326	11.7794	11.5288	12.5313	11.2782
7	Eubranchipus sp. (AF209052.1)	13.0326	11.2782	12.2807	11.5288	10.0251	8.27068
8	Eubranchipus uchidai haplotype A (LC314409.1)	12.0301	11.5288	12.2807	11.5288	11.7794	10.7769	10.5263
9	Eubranchipus uchidai haplotype B (LC314411.1)	11.5288	11.0276	12.2807	11.5288	11.0276	10.7769	10.5263	1.25313
10	Eubranchipus hatanakai (LC314403.1)	12.782	12.0301	13.5338	11.7794	12.5313	11.7794	12.2807	4.01003	4.26065
11	Eubranchipus khankanus (LC314407.1)	12.2807	11.5288	13.0326	12.0301	11.5288	11.5288	11.7794	2.75689	2.50627	4.26065
12	Eubranchipus asanumai (LC314405.2)	12.0301	12.2807	13.0326	12.2807	11.5288	11.0276	11.5288	1.75439	2.00501	3.7594	2.50627
	Note:
	among Chirocephalus species
	among North American Eubranchipus species
	among Far Eastern Eubranchipus species
